# Supplementary material for: epDevAtlas: mapping GABAergic cells and microglia in the early postnatal mouse brain
Source: Nat Commun. 2025 Oct 29;16:9538. doi: 10.1038/s41467-025-64549-x (PMC12572312; doi:10.1038/s41467-025-64549-x)
Supplement: Supplementary file 3 — Supplementary Dataset 1 [file 41467_2025_64549_MOESM3_ESM.xlsx]

## Sheet: SupplementaryData1
Supplementary Data 1. Statistical Results. *p < 0.05; **p < 0.005, ***p < 0.001, ****p < 0.0001
																																				*p < 0.05; **p < 0.005, ***p < 0.001, ****p < 0.0001
Gad2									Sst									Vip									Cx3cr1									Cx3cr1 - Caudoputamen (CP)
Bayesian Multivariate Model Results									Bayesian Multivariate Model Results									Bayesian Multivariate Model Results									Bayesian Multivariate Model Results									Dorsomedial CP
Parameter	Estimate	Est.Error	l-95% CI	u-95% CI	Rhat	Bulk_ESS	Tail_ESS		Parameter	Estimate	Est.Error	l-95% CI	u-95% CI	Rhat	Bulk_ESS	Tail_ESS		Parameter	Estimate	Est.Error	l-95% CI	u-95% CI	Rhat	Bulk_ESS	Tail_ESS		Parameter	Estimate	Est.Error	l-95% CI	u-95% CI	Rhat	Bulk_ESS	Tail_ESS		Dunnett's T3 multiple comparisons test	Mean Diff.	95.00% CI of diff.	Below threshold?	Summary	Adjusted P Value
Intercept	9386.16	629.879	8139.29	10643.1	1.00426	883.518	990.863		Intercept	2760.34	180.084	2405.3	3110.84	1.00182	1042.15	1426.75		Intercept	584.696	60.7868	466.215	705.134	1.00428	756.109	1191.28		Intercept	2028.19	203.499	1612.77	2419.38	1.00134	638.168	999.879		P4 vs. P6	-296.5	-2046 to 1453	No	ns	0.9997
age6	-1028.31	892.946	-2753.03	717.799	1.00611	777.841	1219.22		age6	-440.088	232.224	-882.765	22.66	1.00464	1084.68	1633.51		age6	16.567	81.4376	-142.562	174.478	1.00163	1197.99	1442.91		age6	215.935	251.457	-272.69	699.897	1.00178	787.359	1350.87		P4 vs. P8	-918.2	-2472 to 635.4	No	ns	0.4514
age8	-1094.97	878.516	-2809.02	617.767	1.00343	1002.15	1270.78		age8	-836.034	238.677	-1317.26	-363.015	1.00032	1207.2	1442.15		age8	243.615	80.2957	85.557	400.876	1.00233	919.897	1241.55		age8	913.014	236.441	451.754	1384.88	1.00225	657.397	982.22		P4 vs. P10	-1258	-2732 to 217.0	No	ns	0.1029
age10	-2750.39	957.51	-4648.92	-821.008	1.0045	983.3	1273.32		age10	-911.836	218.864	-1338.82	-473.175	1.00127	938.683	1369.47		age10	233.809	77.4188	85.4629	388.291	1.00065	900.035	1184.4		age10	1332.07	262.174	797.858	1833.02	1.00007	890.486	1346.85		P4 vs. P12	-1433	-2817 to -50.10	Yes	*	0.0434
age12	-4244.97	885.229	-5991.79	-2445.53	1.00124	867.111	953.899		age12	-1080.37	236.417	-1554.38	-623.438	1.00205	1196.38	1780.37		age12	243.309	75.3625	100.506	388.241	1.00515	938.57	1313.1		age12	2184.07	251.315	1678.72	2680.45	1.00215	803.334	1177.58		P4 vs. P14	-1202	-2673 to 268.7	No	ns	0.1296
age14	-4374.78	883.951	-6132.78	-2638.07	1.00774	804.724	1011.34		age14	-1126.89	217.198	-1542.51	-697.7	1.0027	1173.86	1761.45		age14	181.815	85.2938	14.9427	350.635	1.00264	1101.3	1476.07		age14	1784.53	244.896	1303.44	2260.46	1.00032	737.042	904.144		P6 vs. P8	-621.7	-2357 to 1113	No	ns	0.9068
sd(Intercept)_region	1056.98	130.27	837.722	1340.49	1.00505	603.468	781.279		sd(Intercept)_region	335.732	42.4597	262.55	431.751	1.00191	528.268	932.383		sd(Intercept)_region	136.631	16.3468	108.488	172.532	1.00482	615.887	1275.24		sd(Intercept)_region	579.83	73.8519	458.312	748.366	1.00349	566.647	1036.82		P6 vs. P10	-961.2	-2701 to 778.9	No	ns	0.4001
sd(Intercept)_sample	1555.12	204.315	1219.89	2015.07	1.00055	978.503	1508.75		sd(Intercept)_sample	390.766	49.764	307.506	498.795	1.00316	987.801	1155.06		sd(Intercept)_sample	138.563	17.2854	109.701	179.185	1.00032	954.46	1345.55		sd(Intercept)_sample	378.775	59.5603	280.237	510.49	1.00115	742.127	1362		P6 vs. P12	-1137	-2950 to 676.3	No	ns	0.2106
																																				P6 vs. P14	-905.5	-2605 to 794.3	No	ns	0.4812
																																				P8 vs. P10	-339.5	-1760 to 1081	No	ns	0.9947
Hypothesis Test Results									Hypothesis Test Results									Hypothesis Test Results									Hypothesis Test Results									P8 vs. P12	-515.3	-1793 to 762.7	No	ns	0.7675
Hypothesis	Estimate	Est.Error	CI.Lower	CI.Upper	Evid.Ratio	Post.Prob	Star		Hypothesis	Estimate	Est.Error	CI.Lower	CI.Upper	Evid.Ratio	Post.Prob	Star		Hypothesis	Estimate	Est.Error	CI.Lower	CI.Upper	Evid.Ratio	Post.Prob	Star		Hypothesis	Estimate	Est.Error	CI.Lower	CI.Upper	Evid.Ratio	Post.Prob	Star		P8 vs. P14	-283.8	-1690 to 1122	No	ns	0.9995
((age6+age8+age10+age12+age14)) = 0	-13493.4	3458.98	-20242.8	-6588.72			*		((age6+age8+age10+age12+age14)) = 0	-4395.22	925.405	-6170.32	-2612.19			*		((age6+age8+age10+age12+age14)) = 0	919.116	314.235	304.248	1537.81			*		((age6+age8+age10+age12+age14)) = 0	6429.61	997.544	4476.02	8384.94			*		P10 vs. P12	-175.7	-1370 to 1019	No	ns	0.9966
																																				P10 vs. P14	55.73	-1213 to 1325	No	ns	>0.9999
																																				P12 vs. P14	231.5	-848.9 to 1312	No	ns	0.9909
Bayesian Pairwise Comparisons					FDA Post hoc t tests for all regions:				Bayesian Pairwise Comparisons					FDA Post hoc t tests for all regions:				Bayesian Pairwise Comparisons									Bayesian Pairwise Comparisons					FDA Post hoc t tests for all regions:
contrast	estimate	lower.HPD	upper.HPD			Statistic	P-Value		contrast	estimate	lower.HPD	upper.HPD			Statistic	P-Value		contrast	estimate	lower.HPD	upper.HPD						contrast	estimate	lower.HPD	upper.HPD			Statistic	P-Value
age4 - age6	1043.58	-723.655	2738.37		P4_vs_P6	3.67758	0.335		age4 - age6	442.057	-2.29042	896.637		P4_vs_P6	3.5132	0		age4 - age6	-17.2108	-175.909	140.47						age4 - age6	-216.373	-706.262	263.638		P4_vs_P6	5.10148	0		Ventromedial CP
age4 - age8	1088.48	-617.941	2808.67		P4_vs_P8	4.19528	0.28		age4 - age8	837.759	326.821	1276.08		P4_vs_P8	3.74759	0.005		age4 - age8	-243.278	-408.093	-94.5631						age4 - age8	-912.762	-1383.15	-450.364		P4_vs_P8	4.1769	0		Dunnett's T3 multiple comparisons test	Mean Diff.	95.00% CI of diff.	Below threshold?	Summary	Adjusted P Value
age4 - age10	2755.49	982.516	4777.52		P4_vs_P10	3.67489	0.005		age4 - age10	913.397	497.318	1353.6		P4_vs_P10	3.53003	0		age4 - age10	-232.29	-385.57	-83.526						age4 - age10	-1334.89	-1857.26	-837.089		P4_vs_P10	4.58034	0		P4 vs. P6	-733	-2235 to 769.0	No	ns	0.5265
age4 - age12	4261.06	2335.62	5866.21		P4_vs_P12	3.65403	0		age4 - age12	1081.76	603.079	1524.29		P4_vs_P12	3.23721	0		age4 - age12	-243.548	-384.296	-97.9025						age4 - age12	-2181.15	-2686.94	-1702.06		P4_vs_P12	4.26372	0		P4 vs. P8	-1707	-3378 to -36.27	Yes	*	0.0447
age4 - age14	4392.3	2590.78	6069.43		P4_vs_P14	3.85519	0		age4 - age14	1130.01	680.416	1522.54		P4_vs_P14	3.79515	0		age4 - age14	-180.956	-347.605	-12.482						age4 - age14	-1785.98	-2261.39	-1303.5		P4_vs_P14	4.21942	0		P4 vs. P10	-2344	-4309 to -379.2	Yes	*	0.027
age6 - age8	72.4095	-1621.31	1967.81		P6_vs_P8	3.6769	0.82		age6 - age8	395.971	-24.034	842.903		P6_vs_P8	3.7409	0.035		age6 - age8	-225.776	-388.259	-61.565						age6 - age8	-694.073	-1116.17	-233.693		P6_vs_P8	4.49841	0.02		P4 vs. P12	-2806	-3637 to -1975	Yes	****	<0.0001
age6 - age10	1705.64	-98.2	3672.13		P6_vs_P10	3.47775	0.045		age6 - age10	470.342	77.747	892.989		P6_vs_P10	3.51861	0		age6 - age10	-217.576	-351.506	-58.322						age6 - age10	-1112.16	-1631.16	-620.547		P6_vs_P10	4.89813	0.02		P4 vs. P14	-2260	-3747 to -773.6	Yes	**	0.0052
age6 - age12	3219.43	1378.54	5013.93		P6_vs_P12	3.87692	0.015		age6 - age12	640.423	214.99	1072.91		P6_vs_P12	3.66883	0.035		age6 - age12	-224.599	-372.811	-80.819						age6 - age12	-1966.92	-2430.73	-1503.45		P6_vs_P12	3.92763	0		P6 vs. P8	-974	-2816 to 868.0	No	ns	0.5851
age6 - age14	3342.91	1624.41	5085.07		P6_vs_P14	3.47525	0		age6 - age14	682.452	303.861	1083.54		P6_vs_P14	3.51851	0		age6 - age14	-165.325	-335.36	3.173						age6 - age14	-1561.4	-2040.1	-1134.28		P6_vs_P14	3.97997	0		P6 vs. P10	-1611	-3473 to 250.7	No	ns	0.0967
age8 - age10	1637.96	-267.22	3500.37		P8_vs_P10	3.55352	0.305		age8 - age10	77.6345	-365.212	480.094		P8_vs_P10	3.75223	0.57		age8 - age10	9.747	-139.024	152.593						age8 - age10	-423.889	-862.01	68.017		P8_vs_P10	5.05654	0.075		P6 vs. P12	-2073	-3617 to -528.6	Yes	*	0.0146
age8 - age12	3134.06	1442.02	4959.64		P8_vs_P12	3.95451	0.04		age8 - age12	243.58	-184.408	690.644		P8_vs_P12	3.99298	0.17		age8 - age12	0.09	-147.42	147.685						age8 - age12	-1277.14	-1690.16	-835.96		P8_vs_P12	4.45631	0		P6 vs. P14	-1527	-3219 to 164.1	No	ns	0.085
age8 - age14	3256.99	1623.64	5040.24		P8_vs_P14	3.48563	0		age8 - age14	288.048	-128.209	708.964		P8_vs_P14	4.16007	0.07		age8 - age14	62.6295	-97.762	226.786						age8 - age14	-872.36	-1319.15	-457.75		P8_vs_P14	4.38558	0		P8 vs. P10	-637.2	-2604 to 1330	No	ns	0.9485
age10 - age12	1485.6	-242.22	3428.45		P10_vs_P12	4.01945	0.065		age10 - age12	164.035	-252.087	567.011		P10_vs_P12	3.09699	0.07		age10 - age12	-8.6355	-156.132	126.584						age10 - age12	-856.265	-1311.2	-347.12		P10_vs_P12	4.84628	0		P8 vs. P12	-1099	-2785 to 586.8	No	ns	0.2789
age10 - age14	1633.68	-256.22	3334.41		P10_vs_P14	3.3411	0.005		age10 - age14	217.678	-168.735	576.955		P10_vs_P14	3.88884	0.02		age10 - age14	50.8885	-102.214	196.456						age10 - age14	-443.93	-942.1	17.55		P10_vs_P14	4.71753	0.015		P8 vs. P14	-553.5	-2398 to 1291	No	ns	0.9802
age12 - age14	111.465	-1572.3	1875.66		P12_vs_P14	3.68527	0.33		age12 - age14	46.275	-365.06	460.89		P12_vs_P14	3.9474	0.06		age12 - age14	63.4446	-96.052	216.162						age12 - age14	401.88	-49.45	859.1		P12_vs_P14	4.84768	0.11		P10 vs. P12	-461.7	-2349 to 1425	No	ns	0.9115
																																				P10 vs. P14	83.76	-1827 to 1995	No	ns	>0.9999
																																				P12 vs. P14	545.5	-878.0 to 1969	No	ns	0.8095
																																				Dorsolateral CP
																																				Dunnett's T3 multiple comparisons test	Mean Diff.	95.00% CI of diff.	Below threshold?	Summary	Adjusted P Value
																																				P4 vs. P6	-926.3	-2425 to 572.1	No	ns	0.2963
																																				P4 vs. P8	-2145	-3882 to -408.2	Yes	*	0.0155
																																				P4 vs. P10	-2534	-4050 to -1018	Yes	**	0.0055
																																				P4 vs. P12	-2567	-3360 to -1774	Yes	****	<0.0001
																																				P4 vs. P14	-1843	-3036 to -650.9	Yes	**	0.0038
																																				P6 vs. P8	-1219	-3115 to 677.9	No	ns	0.3547
																																				P6 vs. P10	-1608	-3302 to 86.43	No	ns	0.064
																																				P6 vs. P12	-1640	-3107 to -173.5	Yes	*	0.0318
																																				P6 vs. P14	-917.1	-2477 to 642.9	No	ns	0.4081
																																				P8 vs. P10	-389.3	-2280 to 1501	No	ns	0.9987
																																				P8 vs. P12	-421.8	-2224 to 1380	No	ns	0.9824
																																				P8 vs. P14	301.6	-1489 to 2092	No	ns	0.9999
																																				P10 vs. P12	-32.5	-1873 to 1808	No	ns	>0.9999
																																				P10 vs. P14	690.9	-857.2 to 2239	No	ns	0.6712
																																				P12 vs. P14	723.4	-426.4 to 1873	No	ns	0.2815
																																				Ventrolateral CP
																																				Dunnett's T3 multiple comparisons test	Mean Diff.	95.00% CI of diff.	Below threshold?	Summary	Adjusted P Value
																																				P4 vs. P6	-1102	-2245 to 41.39	No	ns	0.0578
																																				P4 vs. P8	-2676	-4851 to -501.0	Yes	*	0.0191
																																				P4 vs. P10	-3215	-6413 to -18.48	Yes	*	0.0492
																																				P4 vs. P12	-3396	-4314 to -2478	Yes	****	<0.0001
																																				P4 vs. P14	-2419	-3839 to -999.7	Yes	**	0.0036
																																				P6 vs. P8	-1575	-3715 to 566.4	No	ns	0.1982
																																				P6 vs. P10	-2114	-4966 to 738.6	No	ns	0.1309
																																				P6 vs. P12	-2294	-3462 to -1127	Yes	***	0.0007
																																				P6 vs. P14	-1318	-2798 to 162.9	No	ns	0.0912
																																				P8 vs. P10	-539.3	-3297 to 2218	No	ns	0.9987
																																				P8 vs. P12	-719.9	-2806 to 1366	No	ns	0.9065
																																				P8 vs. P14	256.9	-1923 to 2437	No	ns	>0.9999
																																				P10 vs. P12	-180.6	-2960 to 2599	No	ns	>0.9999
																																				P10 vs. P14	796.2	-1946 to 3538	No	ns	0.893
																																				P12 vs. P14	976.8	-473.0 to 2427	No	ns	0.2708

## Sheet: SupplementaryData2
Supplementary Data 2. F-score Validation of Cell Counting
Gad2	Cell Counting AI Performance	Precision	Recall	F1 Score		Brain region (500x500 pixel cropped image):	SSp (original)	SSp (QC)	SSp (original)	SSp (QC)	SSp (original)	SSp (QC)	SSp (original)	SSp (QC)		Brain region (500x500 pixel cropped image):	mPFC (original)	mPFC (QC)	mPFC (original)	mPFC (QC)
	Gad2;Ai14 in SSp	0.951476	0.970339	0.960815		Postnatal Age	P4	P4	P10	P10	P14	P14	P56	P56		Postnatal Age	P4	P4	P10	P10
	Gad2;Ai14 in P56 SSp	0.887097	0.982143	0.932203		True Positives (TP):	150	148	97	92	89	88	63	63		TP:	167	167	122	119
	Gad2;Ai14 in mPFC	0.971751	0.968143	0.969944		False Positives (FP):		8		3		1		7		FP:		10		0
						False Negatives (FN):		2		5		5		0		FN:		4		5
						Precision:		0.948718		0.968421		0.988764		0.9		Precision:		0.943503		1
						Recall:		0.986667		0.948454		0.946237		1		Recall:		0.976608		0.959677
Sst	Cell Counting AI Performance	Precision	Recall	F1 Score		Brain region (500x500 pixel cropped image):	SSp (original)	SSp (QC)	SSp (original)	SSp (QC)	SSp (original)	SSp (QC)	SSp (original)	SSp (QC)
	Sst;Ai14 in SSp	0.977319	0.949547	0.963233		Postnatal Age	P4	P4	P10	P10	P14	P14	P56	P56
	Sst;Ai14 in P56 SSp	0.95122	0.95122	0.95122		True Positives (TP):	52	50	48	47		42		36
						False Positives (FP):		1		1		1		1
						False Negatives (FN):		3		0		1		5
						Precision:		0.980392		0.979167		0.976744		0.972973
						Recall:		0.943396		1		0.976744		0.878049
Vip	Cell Counting AI Performance	Precision	Recall	F1 Score		Brain region (500x500 pixel cropped image):	SSp (original)	SSp (QC)	SSp (original)	SSp (QC)	SSp (original)	SSp (QC)	SSp (original)	SSp (QC)
	Vip;Ai14 in SSp	0.955534	0.94072	0.948069		Postnatal Age	P4	P4	P10	P10	P14	P14	P56	P56
	Vip;Ai14 in P56 SSp	0.909091	1	0.952381		True Positives (TP):	8	7	15	14		21		20
						False Positives (FP):		0		0		2		2
						False Negatives (FN):		1		1		1		0
						Precision:		1		1		0.913043		0.909091
						Recall:		0.875		0.933333		0.954545		1
Cx3cr1	Cell Counting AI Performance	Precision	Recall	F1 Score		Brain region (500x500 pixel cropped image):	SSp (original)	SSp (QC)	SSp (original)	SSp (QC)	SSp (original)	SSp (QC)
	Cx3cr1 in SSp	0.973084	0.973309	0.973196		Postnatal Age	P4	P4	P10	P10	P14	P14
						True Positives (TP):	72	71	101	195		207
						False Positives (FP):		5		2		1
						False Negatives (FN):		1		4		10
						Precision:		0.934211		0.989848		0.995192
						Recall:		0.986111		0.979899		0.953917
